# Supplementary material for: Protocrystallinity of Monodispersed Ultra-Small Templated Mesoporous Silica Nanoparticles
Source: Nanomaterials (Basel). 2024 Jun 19;14(12):1052. doi: 10.3390/nano14121052 (PMC11206292; doi:10.3390/nano14121052)
Supplement: Supplementary file 1 [file nanomaterials-14-01052-s001.zip]

Archive with 1 entries (1 files):
- nanomaterials-3014774-supplementary.pdf
